# Supplementary material for: “Noncovalent Interaction”: A Chemical Misnomer That Inhibits Proper Understanding of Hydrogen Bonding, Rotation Barriers, and Other Topics
Source: Molecules. 2023 Apr 27;28(9):3776. doi: 10.3390/molecules28093776 (PMC10179974; doi:10.3390/molecules28093776)
Supplement: Supplementary file 1 [file molecules-28-03776-s001.zip]

Archive with 1 entries (1 files):
- molecules-2309722-supplementary.pdf
